# Supplementary material for: Phthalates and diet: a review of the food monitoring and epidemiology data
Source: Environ Health. 2014 Jun 2;13:43. doi: 10.1186/1476-069X-13-43 (PMC4050989; doi:10.1186/1476-069X-13-43)
Supplement: Additional files 1: Table S1 — Average concentrations of phthalates (μg/kg) in various foods and beverages. [file 1476-069X-13-43-S1.xlsx]

## Sheet: Sheet2
Additional Material, Table S1: Average concentrations of phthalates (µg/kg) in various foods and beverages
n	Country	DiBP				DnBP (DBP)				DEHP				DEP				BBP				DMP				DnOP				DiNP				DiDP
		n+	Mean	Range		n+	Mean	Range		n+	Mean	Range		n+	Mean	Range		n+	Mean	Range		n+	Mean	Range		n+	Mean	Range		n+	Mean	Range		n+	Mean	Range
Dairy Products
Yogurt
1	Canadaa	0	0			0	0			1	70			0	0			1	600			-	-			0	0			-	-			-	-
2	China	2	1.817	1.176	2.458	2	4.0445	2.337	5.752	2	14.5125	9.747	19.278	2	0.2595	0.184	0.335	0	0	0	0	2	1.1995	0.167	0.232	0	0	0	0	-	-			-	-
3	Denmark	-	-			-	-			-	-	15	37	-	-			0	2.828			-	-			-	-			0	3.53553			0	3.536
2	UK	0	6.22254	1.556	10.889	0	3.81838	2.616	5.02	2	90.15	78.1	102.2	0	1.87383	1.838	1.909	0	8.37922	5.515	11.243	0	2.89914	1.556	4.243	0	21.5668	19.94	23.193	0	442.578	260.357	624.8	0	292.671	247.063	338.28
2	US	0	0.141421	0.141421	0.141421	0	0.989949	0.989949	0.989949	2	10.155	3.71	16.6	0	0.141421	0.141421	0.141421	1	0.670711	0.141421	1.2	0	0.141421	0.141421	0.141421	0	0.707107	0.707107	0.707107	-	-			-	-
-	Europe North America Asia	-	0	0	0	-	0	0	0	-	51	0	90	-	0	0	0	0	0	0	0	-	11.67	0	35	-	-			0	0	0	0	-	-
Ice Cream
1	Canadaa	0	0			0	0			1	820			0	0			0	0			-	-			0	0			-	-			-	-
1	Portugal	0	0			0	0			0	0			0	0			-	-			-	-			-	-			0	0			-	-
2	US	2	1.19	0.57	1.81	1	2.87997	0.989949	4.77	2	175.6	10.2	341	2	1.385	0.86	1.91	2	10.095	1.89	18.3	0	0.141421	0.141421	0.141421	1	10.7536	0.707107	20.8	-	-			-	-
-	Europe North America Asia	-	0	0	0	-	0	0		-	242	165	390	-	0	0	0	-	0	0	0	-	0	0	0	-	-			-	0	0	0	-	-
Cheese
17	Canada	0	0	0	0	0	0	0	0	16	2270.59	0	5500	0	0	0	0	0	0	0	0	-	-			0	0	0	0	-	-			-	-
3	Canadaa	0	0	0	0	0	0	0	0	3	1123.33	70	2200	0	0	0	0	1	533.333	0	1600	-	-			0	0	0	0	-	-			-	-
2	France	-	-			0	0	0	0	2	139.2	105.7	172.7	0	0	0	0	0	0	0	0	0	0	0	0	0	0	0	0	-	-			-	-
4	UK	0	11.4021	2.333	28.567	0	7.38927	4.95	10.677	2	248.725	65.195	496.3	1	69.3892	1.556	271.9	0	11.1546	4.738	23.193	0	0.972272	0.495	1.556	0	8.80348	3.96	16.263	1	1122.28	454.033	3055.4	0	893.665	196.434	1963.21
2	US	2	5.94	4.01	7.87	2	325.5	138	513	2	177.35	69.7	285	2	2.965	0.66	5.27	2	5.645	0.49	10.8	2	0.79	0.73	0.85	0	0.707107	0.707107	0.707107	-	-			-	-
-	Europe North America Asia	-	0	0	0	-	300	0		-	496	41	1230	-	2.33	0	7	-	14	0	39	-	0	0	0	-	-			-	0	0	0	-	-
Milk
4	Canadaa	0	0	0	0	0	0	0	0	4	70	10	130	0	0	0	0	0	0	0	0	-	-			0	0	0	0	-	-			-	-
8	China	8	14.3921	1.222	38.858	8	50.4392	2.395	225.79	7	31.9566	0	88.344	0	0.558875	0.066	1.302	3	0.055	0	0.23	8	7.674	2.125	24.959	1	0.0985	0	0.506	-	-			-	-
22	Denmark	-	-			-	-			-		7	30	-	-			0	1.414			-	-			-	-			0	3.53553			0	3.53553
15	Denmarkg	-	-			-	-			2	63.1405	35	140	-	-			-	-			-	-			-	-			-	-			-	-
3	Norway, UK	-	-			-	-			3	26.6667	20	35	-	-			-	-			-	-			-	-			-	-			-	-
6	UK	0	8.68563	1.061	23.476	0	6.80001	1.556	17.395	1	44.0646	13.435	108.6	0	6.57609	1.556	15.486	0	9.00383	1.838	23.335	0	3.99515	0.495	12.657	0	14.1893	3.677	34.931	0	324.079	188.303	627.345	0	247.912	110.45	623.88
1	UKa	0	4.101			0	3.253			0	21.142			0	3.182			0	4.384			0	13.011			0	2.333			0	192.262			0	515.127
2	US	1	0.220711	0.141421	0.3	1	1.64497	0.989949	2.3	2	48.55	28	69.1	1	0.190711	0.141421	0.24	1	0.565711	0.141421	0.99	0	0.141421	0.141421	0.141421	1	1.61355	0.707107	2.52	-	-			-	-
-	Europe North America Asia	-	0	0	16	-	30	0		-	40	8.5	170	-	0	0	10	-	0	0	0	-	0	0	28	-	-			-	0	0	0	-	-
Cream
1	Canadaa	0	0			0	0			1	1200			0	0			0	0			-	-			0	0			-	-			-	-
2	Norway	-	-			-	-			2	1300	1200	1400	-	-			-	-			-	-			-	-			-	-			-	-
3	UK	1	66.1484	3.889	186	0	22.1089	11.172	35.638	3	413.133	221.5	690	0	4.71405	3.536	5.586	0	11.7615	6.223	20.294	0	4.31335	3.323	5.233	0	29.1328	19.375	41.295	0	729.074	446.679	964.352	0	567.359	342.098	994.263
-	Europe North America Asia	-	2	0	10	-	700	0		-	224	180	320	-	0	0	0	-	5	0	30	-	0	0	0	-	-			-	0	0	0	-	-
Milk and Dairy Products
56	Belgiumf	43	0	0	116	43	2	0	52	52	27.5	0	743	11	0	0	11	15	0	0	8.2	2	0	0	0.5	3	0	0	5.7	-	-			-	-
Meat and Meat Products
Beef
2	Belgium	-	5.14			-	4.3			-	66.91			0	0			-	0.53			-	0.95			-	0			-	-			-	-
2	Canadac	0	0	0	0	0	0	0	0	0	0	0	0	0	0	0	0	0	0	0	0	-	-			0	0	0	0	-	-			-	-
3	Canada	0	0	0	0	1	2066.67	0	6200	3	1100	100	2500	0	0	0	0	0	0	0	0	-	-			0	0	0	0	-	-			-	-
5	Canadaa	0	0	0	0	0	0	0	0	4	120	0	200	0	0	0	0	0	0	0	0	-	-			0	0	0	0	-	-			-	-
2	France	-	-			0	0	0	0	1	156.2	10.4	302	0	0	0	0	1	46.15	0	92.3	0	0	0	0	0	0	0	0	-	-			-	-
11	UK	0	4.51263	1.485	8.556	0	8.09637	1.556	10.677	2	52.0522	9.829	255.8	0	3.34269	0.99	8.91	0	11.5901	3.394	42.78	0	2.26917	0.495	9.122	0	15.7942	2.404	78.065	0	365.277	51.76	1130.81	0	332.424	32.315	1777.17
1	UKa	0				1	6.3			1	89.7			0	8.556			0	7.92			0	13.435			0	5.303			0	116.743			0	284.186
2	US	0	0.141421	0.141	0.141	0	0.989949	0.99	0.99	0	2.6163	2.616	2.616	2	0.64	0.45	0.83	1	0.625711	0.141421	0.11	1	0.195711	0.141	0.25	1	3.67355	0.707107	6.64	-	-			-	-
Poultry
1	Canadaa	0	3300			0	0			1	2600			0	0			0	0			-	-			0	0			-	-			-	-
22	UK	0	5.96862	1.061	47.164	1	7.6893	1.556	34.79	10	70.81	12.799	204.3	0	7.79746	0.849	67.317	0	15.6367	1.838	136.896	0	6.37373	0.495	59.246	0	17.1763	1.485	70.004	1	404.592	39.457	1819.6	0	404.068	19.94	1678.11
1	UKa	0	5.515			0	4.596			1	322.1			0	4.95			0	9.899			0	2.687			0	9.051			0	183.494			0	328.31
8	US	1	0.487494	0.141421	2.91	1	2.70371	0.989949	14.7	7	39.9645	2.6163	175	7	0.647625	0.141	1.37	4	4.44571	0.141421	30.6	4	0.175711	0.141421	0.22	1	3.88122	0.707107	3.881	-	-			-	-
-	Europe North America Asia	-	30	0	60	-	100	0	200	-	518	285	700	-	5	0	10	-	15	0	30	-	0	0	0	-	-			-	0	0	0	-	-
Pork
2	Belgium	-	2.38			0	0			-	284.7			-	0.21			-	0.36			0	0			0	0.106			-	-			-	-
10	Canada	0	0	0	0	1	30	0	300	8	930	0	3700	0	0	0	0	1	80	0	800	-	-			0	0	0	0	-	-			-	-
2	Canadaa	0	0	0	0	0	0	0	0	1	250	0	500	0	0	0	0	0	0	0	0	-	-			0	0	0	0	-	-			-	-
3	China	3	9.11367	4.68	12.8	3	8.93033	5.235	14.6	3	78.1447	53.883	98.3	3	1.89433	0.74	2.51	1	0.754667	0	2.26	1	0.416333	0	1.25	1	0.797	0	2.391	-	-			-	-
22	UK	0	6.11969	1.98	18.173	0	6.02969	2.404	20.365	5	48.4949	13.435	166.1	0	5.83717	1.131	25.668	0	15.9772	1.909	46.952	0	4.13304	0.495	28.638	0	15.4953	1.556	49.992	0	388.215	69.367	2167.28	0	285.806	40.376	1219.62
4	US	1	6.28107	0.141421	24.7	0	0.989949	0.989949	0.989949	3	300.469	2.6163	1158	4	0.5525	0.22	0.82	1	0.256066	0.141421	0.6	2	0.345711	0.141421	0.89	1	3.01783	0.707107	9.95	-	-			-	-
-	Europe North America Asia	-	0	0	27	-	4	1	170	-	64	38	750	-	0	0	0	-	0	0	5	-	0	0	0	-	-			-	0	0	7	-	-
Lamb and Veal
1	Canadaa	0	0			0	0			0	0			0	0			0	0			-	-			0	0			-	-			-	-
12	UK	0	16.7349	1.626	122.4	0	9.48702	1.768	38.679	3	89.1703	12.799	238	0	13.4115	1.344	89.449	0	16.4343	2.758	88.247	0	13.7886	1.061	73.893	0	20.4531	1.697	54.094	1	597.956	76.58	3536.1	0	499.095	31.042	3535.18
Meats and Organs
22	Belgiumf	19	2	0	9.7	14	1.5	0	15	22	44.5	10	433	4	0	0	1.4	3	0	0	18	13	2	0	25	6	0	0	51
1	UKa	0	8.7			0	5.94			0	22.91			0	4.101			0	11.031			0	4.031			0	6.718			0	90.934			0	183.282
Eggs
1	Canadaa	0	0			0	0			0	0			0	0			-	-			-	-			0	0			-	-			-	-
2	China	2	2.7395	1.01	4.46	2	2.125	0.59	3.66	1	2.2375	0	4.48	1	0.7945	0	1.59	1	0.5755	0	1.15	2	8.331	3.1	13.6	0	0			-	-			-	-
7	UK	0	6.89934	2.263	13.435	0	7.3135	3.041	13.789	0	28.1631	11.667	53.387	0	6.69731	1.061	11.809	0	13.3138	2.758	32.385	0	4.6568	0.495	10.748	0	27.8196	3.041	133.219	1	544.977	227.688	1086.68	0	366.241	178.898	626.567
1	UKa	0	4.172			0	3.465			0	30.193			0	1.98			0	6.435			0	6.93			0	5.586			0	130.815			0	267.64
-	Europe North America Asia	-	50	0	34	-	67	34	100	-	442	283	600	-	0	0	0	-	50	10	90	-	0	0	0	-	-			-	0	0	0	-	-
Seafood
18	Belgiumf	8	0	0	13	8	0	0	12.5	17	86	0	5933	10	0.6	0	9.3	4	0	0	8	9	0	0	43	4	0	0	0.8	-	-			-	-
2	Belgium	-	5.8			-	8.08			-	154.85			0	0.707			-	1.36			-	1.6			0	0			-	-			-	-
7	Canadac	0	0	0	0	0	0	0	0	4	928.571	0	3900	0	0	0	0	0	0	0	0	-	-			0	0	0	0	-	-			-	-
3	Canadaa	0	0	0	0	1	166.667	0	500	2	66.6667	0	100	0	0	0	0	0	0	0	0	-	-			0	0	0	0	-	-			-	-
3	China	2	1	0	64.9	3	5.96167	1.57	11.9	3	78.006	26.9	111	3	3.23133	1.27	5.2	0	0			3	0.707667	0.22	1.43	0	0			-	-			-	-
74	UK	2	12.2416	1.273	62	0	15.5738	1.626	150.826	13	103.738	6.293	2176.2	1	17.2072	1.061	340.3	0	18.5037	1.838	89.873	0	5.32857	0.495	75.095	0	22.949	1.131	144.179	4	1030.74	61.448	11576	1	476.902	34.012	3535.18
1	UKa	0	8.7			1	9.3			1	789.1			0	3.889			0				0	2.616			0	4.313			0	83.166			0	169.776
5	US	2	1.02285	1.023	3.7	2	11.194	0.989949	47.5	4	31.8693	2.6163	55.8	3	0.620569	0.141421	1.03	2	1.63485	0.141421	5.32	2	0.234853	0.141	0.43	0	0.707107	0.707107	0.707107	-	-			-	-
-	Europe North America Asia	-	2000	0.15	25	-	8	5	380	-	13	2.3	290	-	2.54	0	8.51		2	0	5	-	0.3	0	16.78	-	-			-	400	0	35000	-	-
Bread and Bread Products
3	Canadaa	0	0	0	0	3	63.3333	0	100	3	1093.33	680	1500	1	16.6667	0	50	0	0	0	0	-	-			0	0	0	0	-	-			-	-
4	Portugal	0	0	0	0	0	0	0	0	0	0	0	0	0	0	0	0	-	-			-	-			-	-			0	0	0	0	-	-
8	UK	3	30.8958	3.465	108.2	0	10.0106	3.748	18.809	4	77.0636	39.174	115	0	3.79186	1.202	7.778	0	12.5511	6.152	24.324	0	1.86499	0.495	3.182	0	9.21007	2.051	33.446	0	469.802	116.107	1526.5	0	820.164	43.982	4415.1
1	UKa	1	16.6			1	16.2			1	124.6			0	4.7			1	8.1			0	3.35			0	3.55			0	35.95			0	191.8
-	Europe North America Asia	-	60	0	232	-	32	7	5130	-	68	26.1	1960	-	6	0	17.4	-	0	0	440	-	0	0	0	-	-			-	0	0	0	-	-
-	Europe North America Asia	-	7	0	20	-	130	0	420	-	547	102	1100	-	0	0	0	-	28	0	88	-	0	0	0	-	-			-	0	0	0	-	-
Cereal and Cereal Products
47	Belgiumf	44	8.7	1.41421	1054	35	4.6	2.82843	61	45	63	5.65685	1073	26	0.5	1.41421	558	38	1.5	1.06066	14	13	0.141421	0.141421	1.4	20	0.353553	0.353553	2.8	-	-			-	-
12	Canadaa	0	0	0	0	7	188.333	0	620	8	661.667	0	3400	6	425	0	2200	1	40	0	480	-	-			0	0	0	0	-	-			-	-
6	China	6	71.2407	24.5	142.3	6	138.163	13.7	572.2	6	189.345	45.7	749.9	6	1.17467	0.352	1.97	3	3.748	0	16.977	6	24.4863	3.286	58.857	0	0	0	0	-	-			-	-
2	Portugal	0	0	0	0	0	0	0	0	0	0	0	0	0	0	0	0	-	-			-	-			-	-			0	0	0	0	-	-
25	UK	4	20.137	2.121	82.6	2	13.4126	2.546	59.7	9	92.5987	12.092	364.9	0	7.77874	1.273	43.5	0	13.2818	2.758	44.901	0	4.03345	0.495	17.324	0	21.5844	2.051	61.377	0	790.461	76.65	4979.87	0	507.199	58.902	2301.99
1	UKa	1	80.8			1	13.8			1	104.5			1	13.4			0	10.96			0	3.465			0	3.889			0	75.943			0	352.281
4	US	3	5.37786	0.141421	14	3	25.2975	0.989949	57.9	4	65.25	20	151	4	1.2675	0.43	2.72	4	6.8525	0.5	20.2	3	0.280355	0.141421	0.35	0	0.707107	0.707107	0.707107	-	-			-	-
-	Europe North America Asia	-	109	10	180	-	565	74	2100	-	574	70	1700	-	6.5	0	20	-	15	13	17	-	0	0	0	-	-			-	0	0	0	-	-
-	Europe North America Asia	-	109	10	180	-	565	74	2100	-	574	70	1700	-	6.5	0	20	-	15	13	17	-	0	0	0	-	-			-	0	0	0	-	-
-	Europe North America Asia	-	7	0	20	-	130	0	420	-	547	102	1100	-	0	0	0	-	28	0	88	-	0	0	0	-	-			-	0	0	0	-	-
-	Europe North America Asia	-	154	48	260	-	11	0	1170	-	214	9.4	4420	-	0	0	0	-	0	0	530	-	0	0	0	-	-			-	0	0	0	-	-
Pasta, Noodles and Rice
10	Belgium	-	97.696			-	9.9192			-	31.302			-	0.489213			-	5.02028			-	0.0352132			-	0.192			-	-			-	-
3	Canadaa	0	0	0	0	1	10	0	30	2	66.6667	0	140	0	0	0	0	0	0	0	0	-	-			0	0	0	0	-	-			-	-
10	China	10	80.4065	1.821	326.076	10	49.6641	1.475	258.467	9	176.905	0	761.576	8	3.5151	0	22.424	3	0.3271	0	2.071	7	11.4027	0	90.811	1	0.0185	0	0.185	-	-			-	-
2	France	-	-			2	30.15	9.1	51.2	2	172.5	156	189	0	0	0	0	2	31.84	0.68	63	0	0	0	0	0	0	0	0	-	-			-	-
4	UK	1	12.354	1.98	29.9	0	8.43225	1.838	13.789	0	31.8375	13.647	57.771	0	2.66933	2.192	3.323	0	4.49013	2.899	6.576	0	1.44957	0.99	2.687	0	2.72236	1.202	6.081	0	242.131	57.417	548.149	0	67.511	36.557	114.41
4	US	3	1.36536	0.141421	2.5	3	29.2475	0.989949	74.7	4	33.39	7.56	59.1	3	1.38036	0.141421	3.55	3	2.79536	0	4.7	2	0.315711	0.141421	0.51	0	0.707107	0.707107	0.707107	-	-			-	-
-	Europe North America Asia	-	21	1.5	158	-	10	2	360	-	12	0	170	-	0	0	17	-	0	0	25	-	0	0	0	-	-			-	0	0	0	-	-
Vegetables and Vegetable Products
10	Belgium	-	7.61563			0	0			-	40.19			-	0.265213			-	0.3262			-	0.481071			-	0.304132			-	-			-	-
20	Belgiumd	-	1.52271			-	0.583635			-	21.055			-	0.241421			-	0.326242			-	0.0962			-	0.0106			-	-			-	-
17	Canada	0	0	0	0	0	0	0	0	17	490.588	30	2200	0	0	0	0	0	0	0	0	-	-			0	0	0	0	-	-			-	-
18	Canadaa	0	0	0	0	2	33.6364	0	630	3	18.1818	0	140	0	0	0	0	0	0	0	0	-	-			0	0	0	0	-	-			-	-
6	France	-	-			3	27.9333	0	131	5	114.717	0	349	0	0	0	0	1	0.545	0	3.27	0	0	0	0	0	0	0	0	-	-			-	-
3	UKa	0	8.3795	8.344	8.415	0	8.768	6.788	10.748	1	22.631	9.617	23.476	0	4.9145	4.879	4.95	0	4.879	4.101	5.303	0	6.97667	4.101	9.546	0	5.27967	2.899	7.142	0	88.1997	50.841	124.309	0	235.066	98.712	406.869
1	UKa, b	0	3.96			0	3.253			0	15.344			0	1.838			0	3.323			0	3.323			0	2.333			0	40.871			0	165.322
3	US	3	0.783333	0.48	1.2	0	0.989949	0.99	0.99	1	8.97753	2.616	21.7	1	0.160948	0.141	0.2	2	1.06714	0.141	2.72	0	0.141421	0.141	0.141	0	0.707107	0.707	0.707	-	-			-	-
-	Europe North America Asia	-	0	0	0	-	33	0	30	-	140	0	140	-	6.67	0	6.7	-	0	0	0	-	0	0	0	-				-	0	0	0	-	-
-	Europe North America Asia	-	5	0	5	-	0	0	0	-	76	0	80	-	9	0	9	-	0	0	0	-	0	0	0	-				-	0	0	0	-	-
Fruits and Fruit Products
16	Canadaa	0	0	0	0	3	16.25	0	120	3	10	0	70	2	48.125	0	730	0	0	0	0	-	-			0	0	0	0	-	-			-	-
16	Canada	-	-			-	-			14	199.625	0	1200	-	-			-	-			-	-			-	-			-	-			-	-
16	Canada	-	-			-	-			15	163.688	0	610	-	-			-	-			-	-			-	-			-	-			-	-
32	Canada	-	-			-	-			29	181.656	0	1200	-	-			-	-			-	-			-	-			-	-			-	-
2	China	2	38.3645	0.497	76.232	1	41.647	0	83.294	1	85.898	0	171.796	2	2.1255	1.112	3.139	1	1.2905	0	2.581	2	10.349	0.234	20.464	0	0	0	0	-	-			-	-
4	France	-	-			4	27.95	4	36.7	4	133	5	211	3	11.475	0	23.1	2	1.0925	0	2.37	4	13.45	2.8	21.1	0	0	0	0	-	-			-	-
1	UKa	0	8.25			0	7.45			0	8.3			0	3.4			0	19.85			0	0.45			0	4.15			0	95			0	91.5
1	UKa	0	3.041			0	8.556			0	20.506			0	6.152			0	11.667			0	5.303			0	3.96			0	100.763			0	111.935
2	USb	1	0.210711	0.141	0.28	0	0.989949	0.99	0.99	1	3.17815	2.616	3.74	0	0.141421	0.141	0.141	0	0.141421	0.141	0.141	0	0.141421	0.141	0.141	0	0.707107	0.707	0.707	-	-			-	-
-	Europe North America Asia	-	30	8	52	-	28	16	50	-	69	30	120	-	0	0	0	-	0	0	0	-	0	0	0	-	-			-	0	0	0	-	-
Fruits and Vegetables
27	Belgiumf	18	1	1.41421	13	21	1.7	2.82843	17	13	5.65685	5.65685	1413	4	1.41421	1.41421	2	11	1.06066	1.06066	26	11	0.141421	0.141421	4.6	6	0.353553	0.353553	0.9	-	-			-	-
Oils and Fats
26	Belgiumf	8	0	0	53	4	0	0	203	18	101.5	0	1827	6	0	0	154	22	12.5	0	1127	4	0	0	32	0	0			-	-			-	-
3	Canadaa	0	0	0	0	2	713.333	0	1500	2	1546.67	0	3400	0	0	0	0	1	213.333	0	640	-	-			0	0	0	0	-	-			-	-
12	Canada	-	-			3	1425	0	8900	12	5591.67	2.3	11900	-	-			8	11083.3	0	47800	-	-			-	-			-	-			-	-
8	Canada	-	-			4	3287.5	0	10600	8	3437.5	0.7	11300	-	-			4	3975	0	16100	-	-			-	-			-	-			-	-
3	China	3	7.15367	3.45	13.3	3	9.36067	4		3	60.14	47.1	70.9	1	0.006	0	0.018	3	10.7117	1.66	18	3	1.71667	0.13	3.26	2	1.05467	0	1.88	-	-			-	-
24	UK	1	23.0644	1.556	49	2	25.3039	3.606	141	8	783.882	10.324	6446.8	1	10.5952	0.99	43.134	2	118.663	4.455	2083.8	1	8.42136	0.495	37.901	0	66.9244	13.081	227.052	1	1907.05	254.558	4395.59	0	1491.31	235.537	3535.18
1	UKa	1	41.3			0	11.314			1	105.5			0	14.496			0	21.567			0	3.253			0	6.788			0	458.912			0	350.513
5	US	4	2.32628	0.141421	9.26	2	52.854	0.989949	252	4	165.303	2.6163	300	2	0.750853	0.141421	2.78	4	93.3423	0.141421	459	3	1.18657	0.141421	3.41	1	0.867685	0.707107	1.51	-	-			-	-
21	US	21	76.2762	32.3	219	19	46.5137	3.394	95.8	21	640.714	50.3	6166	19	93.6358	6.576	180	20	86.0761	15.6978	252	2	6.97649	5.37401	22.8	-	-			-	-			-	-
-	Europe North America Asia	-	20	0	67	-	880	0		-	404	0	2800	-	5	0	9.25	-	0	0	357	-	0	0	0	-	-			-	0	0	46	-	-
-	Europe North America Asia	-	30	12	48	-	190	0		-	1447	913	2830	-	9	0	18	-	11	0	56	-	0	0	0	-	-			-	0	0	0	-	-
Nuts and Nut Spreads
1	Canada	0	0			0	0			0	0			0	0			0	0			-	-			0	0			-	-			-	-
1	UKa	1	49			1	28.3			1	111.8			0	7.566			0	7.566			0	3.3234			0	11.879			0	219.132			0	584.636
-	Europe North America Asia	-	45	0	232	-	218	43	17460	-	810	143	19860	-	7.5	0	23.3	-	0	0	21	-	0	0	21		-			-	0	0	0	-	-
Spices
2	Belgium	-	4.82			-	3.39			-	71.77			-	0.39			-	0.88			0	0	0	0	-	0.17			-	-			-	-
2	China	2	2.144	0.618	3.67	2	1.7075	0.943	2.472	1	0.2595	0	1.519	1	0.1555	0	1.311	2	0.388	0.238	0.538	1	0.0425	0	0.085	0	0	0	0	-	-			-	-
-	Europe North America Asia	-	541	10	1840	-	12680	4980		-	2598	1300	3740	-	116.75	0	460	-	417	0	1620	-	56	0	217	-	-			-	0	0	0	-	-
Beverages
Tea and Coffee
2	Canadaa	0	0	0	0	0	0	0	0	0	0	0	0	0	0	0	0	0	0	0	0	-	-			0	0	0	0	-	-			-	-
4	China	4	29.4492	0.969	107.16	4	24.2275	1.49	79.329	3	113.42	0	451.829	2	4.0675	0	13.306	2	0.90675	0	3.582	4	0.279	0.215	0.346	0	0	0	0	-	-			-	-
2	US	1	0.390711	0.141	0.64	0	0.989949	0.99	0.99	1	10.4081	2.616	18.2	0	0.141421	0.141	0.141	0	0.141421	0.141	0.141	0	0.141421	0.141	0.141	0	0.707107	0.707	0.707	-	-			-	-
-	Europe North America Asia	-	6	0	6	-	0	0	0	-	8	0	10	-	0	0	0	-	0	0	0	-	0	0	0	-	-			-	0	0	0	-	-
-	Europe North America Asia	-	6	0	6	-	0	0	0	-	8	0	10	-	0	0	0	-	0	0	0	-	0	0	0	-	-			-	0	0	0	-	-
-	Europe North America Asia	-	6	0	6	-	0	0	0	-	8	0	10	-	0	0	0	-	0	0	0	-	0	0	0	-	-			-	0	0	0	-	-
Soft Drinks
1	Canadaa	0	0			0	0			0	0			1	90			0	0			-	-			0	0			-	-			-	-
10	Canada	0	0	0	0	0	0	0	0	9	45.6	0	110	0	0	0	0	0	0	0	0	-	-			0	0	0	0	-	-			-	-
7	China	7	0.233714	0.032	0.674	5	0.167857	0	0.428	6	10.6511	0	73.046	5	0.0657143	0	0.173	2	0.007	0	0.036	6	0.117857	0	0.271	0	0	0	0	-	-			-	-
4	US	1	0.163566	0.141	0.23	0	0.989949	0.99	0.99	0	2.6163	2.616	2.616	0	0.141421	0.141	0.141	0	0.141	0.141	0.141	1	0.161066	0.141	0.22	0	0.707107			-	-			-	-
-	Europe North America Asia	-	0	0	0	-	5	0	190	-	18	0	80	-	0	0	0	-	0	0	1	0	0	0	0	-	-			-	0	0	0	-	-
Wine
1	Canadaa	0	0			0	0			0	0			0	0			0	0			-	-			0	0			-	-			-	-
16	Canada	0	0	0	0	0	0	0	0	9	9.375	10	30	0	0	0	0	0	0	0	0	-	-			0	0	0	0	-	-			-	-
-	Europe North America Asia	-	0	0	0	-	148	0	660	-	9	0	20	-	0	0	0	-	1	0	2	-	0	0	0	-	-			-	0	0	0	-	-
Alcohol and Beer
1	Canadaa	0	0			0	0			0	0			0	0			0	0			-	-			0	0			-	-			-	-
16	Canada	0	0	0	0	1	5.625	0	90	13	25	30	40	0	0	0	0	0	0	0	0	-	-			0	0	0	0	-	-			-	-
4	China	4	39.8175	0.37	106.977	4	155.747	2.026	557.385	4	3.584	0.2	7.025	4	0.12225	0.016	0.326	0		0	0	4	25.9845	0.252	97.013	0	0	0	0	-	-			-	-
-	Europe North America Asia	-	0	0	0	-	0	0	10	-	0	0	30	-	0	0	0	-	0	0	1	-	0	0	0	-	-			-	0	0	0	-	-
-	Europe North America Asia	-	0	0	0	-	23	0	70	-	41	0	110	-	0	0	0	-	0	0	0	-	0	0	0	-	-			-	0	0	0	-	-
Juice
22	Canada	0	0	0	0	1	25.4545	0	560	19	183.045	0	1700	0	0	0	0	1	5	0	110	-	-			0	0	0	0	-	-			-	-
3	China	3	2.40567	0.889	3.822	3	6.79133	0.876	18.507	3	6.38233	3.033	9.369	2	0.0123333	0	0.027	2	0.244	0	0.433	3	1.239	0.049	3.506	0	0	0	0	-	-			-	-
-	Europe North America Asia	-	0	0	0	-	0	0	20	-	20	0	60	-	0	0	0	-	0	0	0	-	0	0	0	-	-			-	0	0	0	-	-
Unspecified Beverage
85	Belgiumf	65	0.1	0.0212132	2	56	0.1	0.0212132	2.1	48	0.1	0.0212132	11	30	0.1	0.0212132	0.3	45	0.1	0.00707107	1.6	45	0.1	0.00707107	0.2	19	0.00707107	0.00707107	0.8	-	-			-	-
8	Japan	-	-			8	45.9	5.8	105.3	8	18.5	3.3	36.3	-	-			-	-			-	-			-	-			-	-			-	-
1	UKa	0	8.768			0				0	7.354			0	0.778			0	1.414			0	0.636			0	2.051			0	30.123			0	59.751
Bottled Water
11	Canadag	11	0.258455	0.133	0.481	11	0.284909	0.075	1.717	11	0.143727	0.052	0.338	10	0.0747862	0.065	0.1	0	0.0601041	0.06	0.06	0	0.00848528	0.08	0.08	0	0.00212132	0.002	0.002	-	-			-	-
16	Canada	0	0	0	0	0	0	0	0	2	1	0	10	0	0	0	0	0	0	0	0	-	-			0	0	0	0	-	-			-	-
1	China	1	0.011			1	0.046			1	0.15			0	0			0	0			0	0			0	0			-	-			-	-
6	Italyg	6		0.02	0.45	6		0.02	0.52	1	0.02			5		0.02	0.35	-	-			4		0.02	0.1	-	-			-	-			-	-
-	Europe North America Asia	-	0	0	0	-	1	0	0	-	12	0	30	-	0	0	0	-	0	0	0	-	0	0	0	-	-			-	0	0	0	-	-
-	Europe North America Asia	-	0	0	0	-	1	0	0	-	12	0	30	-	0	0	0	-	0	0	0	-	0	0	0	-	-			-	0	0	0	-	-
a Total Diet Study (TDS) samples are prepared to make ready-to-eat and made up of individual samples in strict proportion to their importance to the national diet
b Canned
c Frozen
d Cooked
e Tap water
f Median reported as µg/kg fresh weight
- Not reported
Bold >detection limit
